# Supplementary material for: Genetic and physiological characterization of sunflower resistance provided by the wild-derived OrDeb2 gene against highly virulent races of Orobanche cumana Wallr
Source: Theor Appl Genet. 2021 Nov 6;135(2):501–25. doi: 10.1007/s00122-021-03979-9 (PMC8866362; doi:10.1007/s00122-021-03979-9)
Supplement: Supplementary file 2 — Supplementary file2 (XLS 42 kb) [file 122_2021_3979_MOESM2_ESM.xls]

## Sheet: Table S1
Genetic and physiological characterization of sunflower resistance provided by the wild-derived OrDeb2 gene against highly virulent races of Orobanche cumana Wallr.
Mónica Fernández-Aparicio, Lidia del Moral, Stéphane Muños, Leonardo Velasco, Begoña Pérez-Vich
Table S1: Primers for Resistance Gene Candidate (RGC) amplification and cloning
Gene RGC41_resistance-protein (EF559382)
PRIMER name	Direction	5´to 3´sequence	Tm	Nucleotide number	%GC
RGC41 F1	F	TTTGTTCGGTTTGTTGTCATTG	60.8	22	36.4
RGC41 F2	F	TTTCGGATTTAGCCCAAGG	60	19	47.4
RGC41 R1	R	CTAATGCCTCAAGCGGGTAT	59.2	20	50
Gene RGC126_resistance-protein (EF559405)
PRIMER name	Direction	5´to 3´sequence	Tm	Nucleotide number	%GC
RGC126 F1	F	CACTTGCATCGTCTCTCTAT	52.9	20	45
RGC126 F2	F	CGGGAGGAATCAAACAAATA	57.6	20	40
RGC126 F3	F	TAGTATCGTAGAAGGAAAGCACAT	56.5	24	37.5
RGC126 R1	R	GATGATTATTCTGCTCCCACT	55.8	21	42.9
RGC126 R2	R	GGACAAACTTCATCTACCTTAT	51.9	22	36.4
RGC126 R3	R	GCCAGCAGCATAAGAAACCACA	56.7	22	50
Gene RGC127_resistance-protein (EF559406)
PRIMER name	Direction	5´to 3´sequence	Tm	Nucleotide number	%GC
RGC127 F1	F	GAAGACCTCTTGCTATTTTGAA	55.5	22	36.4
RGC127 F2	F	CGAGAGGAATCAAACAAATATGGT	60.6	24	37.5
RGC127 F3	F	ACAAGGAAAAAGCAAGATAAAAGG	59.3	24	33.3
RGC127 R1	R	GTGGGTTCTTAGCAAATGTTCA	59.1	22	40.9
RGC127 R2	R	TTAAGTGCATGTCTATTGAAG	50.8	21	33.3
RGC127 R3	R	GCCAGCAGCATAAGAAACCAC	62.1	21	52.4
Gene RGC128_resistance-protein (EF559407)
PRIMER name	Direction	5´to 3´sequence	Tm	Nucleotide number	%GC
RGC128 F1	F	TCGCTCTATATGGGAATCTCTTGCTA	63.5	26	42.3
RGC128 F2	F	TCGGGAGAGAACAAGCAAACAT	63.2	22	45.5
RGC128 F3	F	AGTGTTGCTAGTTCTTGATGATGTCG	63	26	42.3
RGC128 R1	R	ACCTCGTCTACCTTGTGGG	57.6	19	57.9
RGC128 R2	R	CGGTTCTTTTTTGTTATATGC	54.4	21	33.3
RGC128 R3	R	GCCAGCAGCATAAGAAACCACACG	61.6	24	54.2
Gene RGC129_resistance-protein (EF559408)
PRIMER name	Direction	5´to 3´sequence	Tm	Nucleotide number	%GC
RGC129 F1	F	TTGTGGAAAATGTTAGAGAGAAAGC	60.2	25	36
RGC129 F2	F	CGGATTAAATAAACTGCAAGAGGATA	60.9	26	34.6
RGC129 F3	F	CATAGTGTTGTGGAAGGAAAGC	58.8	22	45.5
RGC129 R1	R	GTTGTGATTATTATTCTACTCCCATT	56.2	26	30.8
RGC129 R2	R	AGTTGGATAGCCTCGTCAT	54.7	19	47.4
RGC129 R3	R	CACCAGCATAAGACACCACACGTAAC	58.6	26	50
Gene RGC130_resistance-protein (EF559409)
PRIMER name	Direction	5´to 3´sequence	Tm	Nucleotide number	%GC
RGC130 F1	F	TCTTGCTACTTCTGTCTATATGGA	55.2	24	37.5
RGC130 F2	F	TTAGAGAGGAATCAAGCAAA	52.8	20	35
RGC130 F3	F	CAGAAGGGAAGTGACGGTA	56.2	19	52.6
RGC130 R1	R	ACTACCAAACCAACTATGTGAT	52.9	22	36.4
RGC130 R2	R	GCAAAGCCTCGTCATCTG	58	18	55.6
RGC130 R3	R	GCCAGCAGCATAAGAAAC	54.4	18	50
Gene RGC133_resistance-protein (EF559412)
PRIMER name	Direction	5´to 3´sequence	Tm	Nucleotide number	%GC
RGC133 F1	F	AAGTCCCGCAATTTTCAAGGTC	63.6	22	45.5
RGC133 F2	F	AGGGTGATTTAAGAGAACTACAAGAA	58.1	26	34.6
RGC133 F3	F	TTGATAAGACAGAGGCTACGTGATA	59.4	25	40
RGC133 R1	R	CACAAGGTCTACCTTGTGGCT	59.3	21	52.4
RGC133 R2	R	AATCTTTTATGTGCATGTCTTTG	56.1	23	30.4
RGC133 R3	R	CGGCAGCATAAGAAACCACC	62.8	20	55
Gene RGC225_resistance-protein (EF559430)
PRIMER name	Direction	5´to 3´sequence	Tm	Nucleotide number	%GC
RGC225 F1	F	TCTGCTGCTTATGCGGAT	58	18	50
RGC225 F2	F	GCTCACTGCCTTCTTCAAAATA	58.7	22	40.9
RGC225 F3	F	GTGAAGGTAGGGAGTGAGATAGAG	57.6	24	50
RGC225 R1	R	TTATTATCCTGCTCCCCTCAC	58.1	21	47.6
RGC225 R2	R	GCATGTTTGTTGAAGAGC	52.4	18	44.4
RGC225 R3	R	GCCATCAGCATAAGAAACTACAT	57.5	23	39.1
Gene RGC246_resistance-protein (EF559450)
PRIMER name	Direction	5´to 3´sequence	Tm	Nucleotide number	%GC
RGC246 F1	F	GCGATTTTCATGGTGGTTGC	63.6	20	50
RGC246 F2	F	TAAGAGAACTACAAGAAATAATG	48.2	23	26.1
RGC246 F3	F	CGGAGTGTCGAAGAAGGAAA	60.4	20	50
RGC246 R1	R	ATTGTTTATTTCTTGTTGTGATTATG	55.8	26	23.1
RGC246 R2	R	ATGCCTTTGTTATATGCTTGTTTA	57.2	24	29.2
RGC246 R3	R	CGGCAGCATAAGAAACCAC	59.3	19	52.6
