# Supplementary material for: Genetic and physiological characterization of sunflower resistance provided by the wild-derived OrDeb2 gene against highly virulent races of Orobanche cumana Wallr
Source: Theor Appl Genet. 2021 Nov 6;135(2):501–25. doi: 10.1007/s00122-021-03979-9 (PMC8866362; doi:10.1007/s00122-021-03979-9)
Supplement: Supplementary file 3 — Supplementary file3 (XLSX 13 kb) [file 122_2021_3979_MOESM3_ESM.xlsx]

## Sheet: Table S2
Genetic and physiological characterization of sunflower resistance provided by the wild-derived OrDeb2 gene against highly virulent races of Orobanche cumana Wallr.
Mónica Fernández-Aparicio, Lidia del Moral, Stéphane Muños, Leonardo Velasco, Begoña Pérez-Vich
Table S2: SNP markers for genotyping putative resistance gene candidates (RGC), NBS-LRR (nucleotide binding site- leucine rich repeats) homologous mapping to LG 4
Resistance gene candidate	SNP marker	Blast search (NCBI Annotation release 101)	E-value (only records with maximum E-values are detailed)	Gene physical location (HanXRQr2.0-SUNRISE)	Gene physical location (HanXRQr1.0)	Context sequence
RGC-127	Iasnip1	Disease resistance protein RUN1 (LOC110935424)	8e-87	NC_035436.2 (2777292..2778369, complement)	NC_035436.1 (4571277..4572354)	ATGACCTTAGCCAACTGGAAGCGTTAGCCGGATCACATAGTTGGTTTGGTAGTGGGAGCCGANTACTAATCACAACTAGAGATGNACATTTGCT[G/A]AGAACCCACAAGGTAGATGAGGTCTCNCATGTCAGATTATTATCANATGACGAGGCAATGCAGCTCTTTAATAAACATGCATATAACAAAAAAGA
		Disease resistance protein RUN1-like (LOC110935419)	8e-87	NC_035436.2 (2949417..2950259, complement)	NC_035436.1 (4399808..4400650)
		Disease resistance protein RUN1-like (LOC110935532)	1e-37	NC_035436.2 (2793296..2809347, complement)	NC_035436.1 (4540427..4556386)
RGC-127	Iasnip3	Disease resistance protein RUN1 (LOC110935424)	2e-44	NC_035436.2 (2777292..2778369, complement)	NC_035436.1 (4571277..4572354)	ATGTTATGTCGTAGAAAAGTGTTGCTACTTCTTGATGATGTC[A/G]ATGACCTTAGCCAACTGGAAGCGTTAGCCGGATCACATAGTTGGTTTGGTAGTGGGAGCCGA
		Disease resistance protein RUN1-like (LOC110935419)	2e-44	NC_035436.2 (2949417..2950259, complement)	NC_035436.1 (4399808..4400650)
RGC-127	Iasnip4	Disease resistance protein RUN1 (LOC110935424)	1e-37	NC_035436.2 (2777292..2778369, complement)	NC_035436.1 (4571277..4572354)	AGAACCCACAAGGTAGATGAGGTCTCNCATGTCAGATTATTATCA[G/A]ATGACGAGGCAATGCAGCTCTTTAATAAACATGCATATAACAAAAAAGA
		Disease resistance protein RUN1-like (LOC110935419)	1e-37	NC_035436.2 (2949417..2950259, complement)	NC_035436.1 (4399808..4400650)
		Disease resistance protein RUN1-like (LOC110935702)	1e-37	NC_035436.2 (10662578..10689744, complement)	NC_035436.1 (14123894..14153534, complement)
		Disease resistance protein RUN1-like (LOC110935532)	1e-37	NC_035436.2 (2793296..2809347, complement)	NC_035436.1 (4540427..4556386)
RGC-127	Iasnip10	TMV resistance protein N (LOC110935505)	2e-83	NC_035436.2 (2233173..2252891)	NC_035436.1 (2269891..2289611)	GAAGCGTTAGCCGGATCACATAGTTGGTTTGGTAGTGGGAGCCGAATACTAATCACAACTAGAGATGMACATTTGCT[C/A]AGAACYCACAAGGTAGAYGAGGTCTSTCATGTCAGATTATTATCARATGAYGAGGCAATRCARCTCTTTAATAAACATGCATATAACAAAAAAGAACCGGTGGAAGATTATGAG
		Disease resistance protein RUN1-like (LOC110935419)*	2e-78	NC_035436.2 (2949417..2950259, complement)	NC_035436.1 (4399808..4400650)
		Disease resistance protein RUN1-like (LOC110935702)*	2e-78	NC_035436.2 (10662578..10689744, complement)	NC_035436.1 (14123894..14153534, complement)
RGC-127	Iasnip11	TMV resistance protein N (LOC110935505)	1e-59	NC_035436.2 (2233173..2252891)	NC_035436.1 (2269891..2289611)	GGTTTAAAAAARTTGCAAGAAAATATTYTGTCAGCTTTTTCCAAAACAGAT[A/G]TGAAAGTACACAGTATCGTGCAAGGAAAAAACAWGATAAAAAGWATGTTATGTCGTASAAAAGTGTTGCTACTTCTTGATGATGTCGATGA
		Disease resistance protein RUN1 (LOC110935424)*	1e-54	NC_035436.2 (2777292..2778369, complement)	NC_035436.1 (4571277..4572354)
		Disease resistance protein RUN1-like (LOC110935419)*	1e-54	NC_035436.2 (2949417..2950259, complement)	NC_035436.1 (4399808..4400650)
RGC-130	Iasnip6	TMV resistance protein N (LOC110935571)	1e-85	NC_035436.2 (4052300..4057758, complement)	NC_035436.1 (5948319..5953921, complement)	GAGAATATTAGGGTGGAAACAAGCAAGTATGGCTTAACTAAAATGCAAGAGAAAATTTTATCGG[C/T]TCTTTTCAAAAAAGAAGTGAATGTACATAGTGTTGTGGAAGGAAAACACATGATGAAAAGTATGTTATGTCGTAGAAAAGTGTTGGTACTTCTTGATGACGTCGATGAACCAGGC
RGC-130	Iasnip7	TMV resistance protein N- (LOC110935571)	3e-111	NC_035436.2 (4052300..4057758, complement)	NC_035436.1 (5948319..5953921, complement)	GTGTTGGTACTTCTTGATGACGTCGATGAACCAGGCCAACTAGAGGCGTTAGCCGGAAAACATAATTGGTTTGGTAGTGGGAGTAGAATAATAATCACAACTAGAGA[T/C]AAACATTTGCTAAGAACCCACAAGGTAGAYCAYGTCTATCCTGTCACATTATTATCGGATGATGAGGCTATCCAACTCTTTAGAAGACATGCTTATAATGAAGAAGACCCTGTAGAAGATTA
RGC-246	Iasnip8	No hits				TGTATGCGTATAAGAAGAGAGTGGGCCGAACCCACACATGGGCTGCCCTTATGGTCCGATTACAAGAGTGTGGCCCAAATGACTTGTGCGATCGGGTGAGT[A/G]TTGTGCGGTTGGYTCATGTTGTGCGTTTTGGGCCCGTTMAATATATAAACATTCAATAACAWACATACATGCACATAATAGCATTCAATAAA
RGC-246	Iasnip9	No hits				TGTATGCGTATAAGAAGAGAGTGGGCCGAACCCACACATGGGCTGCCCTTATGGTCCGATTACAAGAGTGTGGCCCAAATGACTTGTGCGATCGGGTGAGTRTTGTGCGGTTGGYTCATGTTGTGCGTTTTGGGCCCGTT[A/C]AATATATAAACATTCAATAACAWACATACATGCACATAATAGCATTCAATAAA
* Percent identity = 93,8%
