# Supplementary material for: Genetic and physiological characterization of sunflower resistance provided by the wild-derived OrDeb2 gene against highly virulent races of Orobanche cumana Wallr
Source: Theor Appl Genet. 2021 Nov 6;135(2):501–25. doi: 10.1007/s00122-021-03979-9 (PMC8866362; doi:10.1007/s00122-021-03979-9)
Supplement: Supplementary file 4 — Supplementary file4 (XLSX 12 kb) [file 122_2021_3979_MOESM4_ESM.xlsx]

## Sheet: Table S3
Genetic and physiological characterization of sunflower resistance provided by the wild-derived OrDeb2 gene against highly virulent races of Orobanche cumana Wallr.
Mónica Fernández-Aparicio, Lidia del Moral, Stéphane Muños, Leonardo Velasco, Begoña Pérez-Vich
Table S3: Context sequence Axiom markers mapping close to OrDeb2
Axiom SNP Marker	Context sequence
AX-105397206	AAGACCTTCCAAAACAATATCAGGGGTGAGCTTTA[A/G]ACGTATACACCTTGTCGCTTCAGAACCCTGTAATT
AX-105399507	AAGCAGTTTTGGAAAGCCTTCCGATTTACTTTTTT[C/G]ATATATAGAAGCAAAAATGAGAAAGTTTGCCTGGG
AX-105412178	AATCACCGGCACAACCGAATCGGAGCGGCCATTCG[C/T]GCTATCTGGATTTCAGTTCATCACCGTCGATCACA
AX-105458725	AGAAACCAAACCCATTTTGATGGTGATCACGTCAT[G/T]CACTTTTGAATGAAATTGATACATTGTATTCTTCT
AX-105525205	ATGTGTTTACTTTTATCTCCTTCACTATTTTTTTT[C/T]CCTAGAACTACCCTTATGAATATTTCTTTTTCTAG
AX-105554308	CAATACAAATTCTGAAACATTTATCAACAACTAAA[A/C]GTACAAATTAGCTTAAAATTTATGCCAAATTTATA
AX-105604540	CCTTCCAAAAAAGAGTGTTATTTCCATTTCCCTCT[A/G]TGGTATGCAAGTCCGACACAACTCTGTTAATATTA
AX-105617660	CGGTTATTGTTAATGGCTCACCGACCTTTGAATTC[C/T]AGTGTGGACGCTACGAGGTGATCCGATTTATTCTT
AX-105630033	CTATTAGGTCAAATGGACAAAATGCCAAAATCAAG[C/T]AAATTAGCTAAAAAGGAAGTTGGGTCAAATATGTT
AX-105677496	GAGTCTGCCACGGATTGGTGGAGAGCTAGCCGTCA[A/G]TTTTTAGAAAGTTCTGCTAATGATTATTCACCGCC
AX-105718566	GGCTTCACAATGCATTATTTTTTCGTGTTGGAGGT[A/C]GGGAGTTGCGGTTTGGACCCGAGGAGTTTTGTCTC
AX-105737202	GTAGGTGTACTCTCTTCGTGGTCACAATGCCTGTT[A/C]TAACTAAAGTGTTTAAAGCAGGCCAAAAACGTCCC
AX-105756135	GTTATGATCGATCCATCCCGCTTTGACATGTTTGC[C/T]TATCCGTCCATTTAACGACCTTTAGGTTTTAATAA
AX-105775807	TAAGACTTCTTATCAGGCTCAAGCATGTTTGCATA[A/C]CCTTCTGAAGTCGAAGCAGCAACCTCAAGAGCAGC
AX-105872939	TGGTTATTGGGCTCGTTTTCAGAATTGGGCCCGAA[C/T]GAATGTTGGTATGACGGAGAGGAGCTAAGAGATAC
AX-105909419	TTCGCCCTCATATCCTGGCCTTTGTGGTCCGGGTG[A/T]TTCCCTTCGTGTTCTAGACCTTGAGGAGTAGAGGT
AX-105916932	TTGAGCTATCTTTTGCATAGCCATTAACAGCGACA[C/T]AAGGATCAACCATAACTTCCTTAACATCCTGTATC
AX-105938724	TTTGAAAAACATAACATGAAAGGTTTTAGAACCAT[A/C]GTATCTACCAAGTGTTTAGAACCATACATGTACAA
