# Supplementary material for: Genetic and physiological characterization of sunflower resistance provided by the wild-derived OrDeb2 gene against highly virulent races of Orobanche cumana Wallr
Source: Theor Appl Genet. 2021 Nov 6;135(2):501–25. doi: 10.1007/s00122-021-03979-9 (PMC8866362; doi:10.1007/s00122-021-03979-9)
Supplement: Supplementary file 5 — Supplementary file5 (XLSX 14 kb) [file 122_2021_3979_MOESM5_ESM.xlsx]

## Sheet: Table S4
Genetic and physiological characterization of sunflower resistance provided by the wild-derived OrDeb2 gene against highly virulent races of Orobanche cumana Wallr.
Mónica Fernández-Aparicio, Lidia del Moral, Stéphane Muños, Leonardo Velasco, Begoña Pérez-Vich
Table S4: LG4 map details
							Number of individuals in each genotypic class (n=232)					Chi-square test
LG4 marker	Map position at LG4 (this study) (cM intervals)	Map position at LG4 (this study) (accumulative cM)	Number of loci found through Blast searches at https://www.heliagene.org/HanXRQ-SUNRISE) (only hits with maximum E-values are detailed)	Physical position through Blast searches at https://www.heliagene.org/HanXRQ-SUNRISE. It is indicated the starting position (bp)	Physical position through Blast searches at https://www.heliagene.org/HanXRQr2.0-SUNRISE. It is indicated the starting position (bp)	Bowers et al. (2012) Map position (cM) at LG4	A (Allele in DEB2)	Heterozygous	B (allele in IAS-31)	C (Heterozygous or B)	Missing data	P
ORS1197	26.8	0				8.01
Iasnip10	0	26.8	5	2285783, 2545555, 4357327, 4400081, 14127230	2249074 (best)
Iasnip11	0	26.8	3	2285627, 4399925, 4571394	2248918 (best)
Iasnip3	0	26.8	2	4400021 and 4571490	2778156 and 2950046
Iasnip1	0	26.8	3	4400064, 4552791, 4571533	2778113, 2796861, 2949814
Iasnip4	2.7	26.8	4	4400159, 4552886, 4571628, 14127152	2778018, 2796766, 2949908, 10663411
Iasnip6	0	29.5	1	5951432	4055431
Iasnip7	0	29.5	1	5951288	4055287
AX-105554308	0	29.5	1	6401692	4578094
AX-105458725	2.8	29.5	1	7004173	4897401
AX-105756135	0.5	32.3	1	7072462	5573678
AX-105412178	1.4	32.8	1	7463915	5182205		49	114	69		0	0.172282
AX-105938724	0	34.2	1	10489068	7880416		48			184	0	0.12947
AX-105525205	1.4	34.2	1	10500940	7892288		48			184	0	0.12947
OrDeb2	0	35.6
AX-105399507	1.1	35.6	1	15126594	No blast hits to LG4		48	108	73		3	0.045128
AX-105604540	0	36.7	1	15864822	11411560		46	112	72		2	0.0489287
AX-105909419	1.1	36.7	1	16619698	11660120		44	114	71		3	0.0413539
AX-105397206	0	37.8	1	17203778	12293086
AX-105718566	0	37.8	1	21958186	14744316
AX-105677496	0	37.8	3	21959527, 16924699, 17785511	14745657
AX-105630033	0	37.8	1	22087981	14874115
SFW2922	0	37.8	1	22461070	16208478	29.1
SFW8039	0	37.8	0	No blast hits to LG4	17921660	33.5
SFW9104	0	37.8	0	No blast hits to LG4	18044399	33.55
SFW5135	1.6	37.8	0	No blast hits to LG4	18137521	35.02
SFW2894	0	39.4	0	No blast hits to LG4	20360955	36.08
SFW6488	4.7	39.4	0	No blast hits to LG4	20625965	36.14
ORS785	1.2	44.1				38.57
SFW5476	10	45.3	1	37374867	28756069	37.84
ORS620	11.1	55.3				41.19
ORS523	----------	66.4				41.19
