# Supplementary material for: Genetic and physiological characterization of sunflower resistance provided by the wild-derived OrDeb2 gene against highly virulent races of Orobanche cumana Wallr
Source: Theor Appl Genet. 2021 Nov 6;135(2):501–25. doi: 10.1007/s00122-021-03979-9 (PMC8866362; doi:10.1007/s00122-021-03979-9)
Supplement: Supplementary file 6 — Supplementary file6 (XLSX 16 kb) [file 122_2021_3979_MOESM6_ESM.xlsx]

## Sheet: Table S5
Genetic and physiological characterization of sunflower resistance provided by the wild-derived OrDeb2 gene against highly virulent races of Orobanche cumana Wallr.
Mónica Fernández-Aparicio, Lidia del Moral, Stéphane Muños, Leonardo Velasco, Begoña Pérez-Vich
Table S5: Details of the protein coding genes annotated in the OrDeb2-1.38 Mbp region (HanXRQChr04 7891732..9272044; HanXRQr2.0)
										First locus showing >90 % protein identity and > 90% query coverage and E value 0 (BLASTP)			Second locus showing >90 % protein identity and > 90% query coverage and E value 0 (BLASTP)			Third locus showing >90 % protein identity and > 90% query coverage and E value 0 (BLASTP)
	Type	Position HanXRQr2_Start	Position HanXRQr2_End	Strand	Gene Identificacion	Description	Locus ID (NCBI: GCF_002127325.2)	Protein ID (NCBI: GCF_002127325.2)	Gene description (NCBI Helianthus annuus Annotation Release 101)	Gene Identificacion	Description	Position HanXRQr2	Gene Identificacion	Description	Position HanXRQr2	Gene Identificacion	Description	Position HanXRQr2
HanXRQChr04	gene	7937879	7939128	-	HanXRQr2_Chr04g0142231	Hypothetical protein
HanXRQChr04	gene	7967895	7970173	-	HanXRQr2_Chr04g0142241	Putative non-specific serine/threonine protein kinase	LOC110932825	XP_022031773.2	Receptor-like protein 13 (AtRLP45)	None
HanXRQChr04	gene	7985963	7986763	-	HanXRQr2_Chr04g0142251	Putative polygalacturonase
HanXRQChr04	gene	7990551	7992626	+	HanXRQr2_Chr04g0142261
HanXRQChr04	gene	8125286	8127830	-	HanXRQr2_Chr04g0142271	Putative non-specific serine/threonine protein kinase	LOC110932875	XP_022031819.1	Receptor-like protein 14	:HanXRQr2_Chr04g0142391	Putative non-specific serine/threonine protein kinase	HanXRQChr04:8664186..8666345 (- strand)	HanXRQr2_Chr04g0142831	Putative non-specific serine/threonine protein kinase	HanXRQChr04:9837599..9893039 (+ strand)
HanXRQChr04	gene	8173923	8175953	+	HanXRQr2_Chr04g0142281	Putative small heat shock protein HSP20
HanXRQChr04	gene	8209577	8213256	-	HanXRQr2_Chr04g0142291	Putative protein kinase RLK-Pelle-CrRLK1L-1 family	LOC110935696	XP_022033748.1	Probable serine/threonine-protein kinase PIX7	HanXRQr2_Chr04g0142441	Putative protein kinase RLK-Pelle-CrRLK1L-1 family	HanXRQChr04:8779670..8783100 (- strand)
HanXRQChr04	gene	8220399	8221408	-	HanXRQr2_Chr04g0142301	Hypothetical protein
HanXRQChr04	gene	8239405	8239779	+	HanXRQr2_Chr04g0142311	Putative small heat shock protein HSP20
HanXRQChr04	gene	8266400	8267304	-	HanXRQr2_Chr04g0142321	Putative protein kinase RLK-Pelle-CrRLK1L-1 family	LOC110932873	XP_022031817.1	Probable receptor-like protein kinase At5g38990	HanXRQr2_Chr04g0142291	Putative protein kinase RLK-Pelle-CrRLK1L-1 family	HanXRQChr04:8209577..8213256 (- strand)	HanXRQr2_Chr04g0142481	Putative protein kinase RLK-Pelle-CrRLK1L-1 family	HanXRQChr04:8826964..8827974 (- strand)	HanXRQr2_Chr04g0142441	Putative protein kinase RLK-Pelle-CrRLK1L-1 family	HanXRQChr04:8779670..8783100 (- strand)
HanXRQChr04	gene	8285420	8285776	+	HanXRQr2_Chr04g0142331	Putative small heat shock protein HSP20
HanXRQChr04	gene	8313884	8314515	+	HanXRQr2_Chr04g0142341	Putative acyl-CoA desaturase
HanXRQChr04	gene	8320071	8320651	+	HanXRQr2_Chr04g0142351	Putative acyl-CoA desaturase
HanXRQChr04	gene	8322397	8324950	-	HanXRQr2_Chr04g0142361	putative protein
HanXRQChr04	gene	8512036	8513088	+	HanXRQr2_Chr04g0142371	Hypothetical protein
HanXRQChr04	gene	8566829	8569474	+	HanXRQr2_Chr04g0142381	Putative cation/H+ exchange, CPA1 family, na+/H+ exchanger NHX -type
HanXRQChr04	gene	8664186	8666345	-	HanXRQr2_Chr04g0142391	Putative non-specific serine/threonine protein kinase	LOC118491421	XP_035845089.1	Receptor like protein 21-like	HanXRQr2_Chr04g0142831	Putative non-specific serine/threonine protein kinase	HanXRQChr04:9837599..9893039 (+ strand)	HanXRQr2_Chr04g0142271	Putative non-specific serine/threonine protein kinase	HanXRQChr04:8125286..8127830 (- strand)
HanXRQChr04	gene	8673302	8675025	+	HanXRQr2_Chr04g0142401	Hypothetical protein
HanXRQChr04	gene	8687041	8712011	-	HanXRQr2_Chr04g0142411	Putative non-specific serine/threonine protein kinase	LOC110935692	XP_035845604.1; XP_035845605.1;XP_035845606.1; XP_035845607.1; XP_035845608.1	Receptor like protein 21	HanXRQr2_Chr04g0142831	Putative non-specific serine/threonine protein kinase	HanXRQChr04:9837599..9893039 (+ strand)
HanXRQChr04	gene	8728796	8729206	-	HanXRQr2_Chr04g0142421	Putative ribosomal protein S2
HanXRQChr04	gene	8774521	8774877	+	HanXRQr2_Chr04g0142431	Putative small heat shock protein HSP20
HanXRQChr04	gene	8779670	8783100	-	HanXRQr2_Chr04g0142441	Putative protein kinase RLK-Pelle-CrRLK1L-1 family	LOC110935691	XP_022033745.1	Probable serine/threonine-protein kinase PIX7	HanXRQr2_Chr04g0142291	Putative protein kinase RLK-Pelle-CrRLK1L-1 family	HanXRQChr04:8209577..8213256 (- strand)
HanXRQChr04	gene	8817610	8817966	+	HanXRQr2_Chr04g0142451	Putative small heat shock protein HSP20
HanXRQChr04	gene	8818793	8818868	-	HanXRQr2_Chr04g0142461	tRNA-Val
HanXRQChr04	gene	8820857	8821668	-	HanXRQr2_Chr04g0142471	Putative protein kinase RLK-Pelle-RLCK-VIIa-2 family	LOC118491423	XP_035845091.1	Probable serine/threonine-protein kinase PBL11	HanXRQr2_Chr04g0142291	Putative protein kinase RLK-Pelle-CrRLK1L-1 family	HanXRQChr04:8209577..8213256 (- strand)	HanXRQr2_Chr04g0142441	Putative protein kinase RLK-Pelle-CrRLK1L-1 family	HanXRQChr04:8779670..8783100 (- strand)
HanXRQChr04	gene	8826964	8827974	-	HanXRQr2_Chr04g0142481	Putative protein kinase RLK-Pelle-CrRLK1L-1 family	LOC110932865	XP_022031809.1	Putative receptor-like protein kinase At5g39000	HanXRQr2_Chr04g0142441	Putative protein kinase RLK-Pelle-CrRLK1L-1 family	HanXRQChr04:8779670..8783100 (- strand)	HanXRQr2_Chr04g0142291	Putative protein kinase RLK-Pelle-CrRLK1L-1 family	HanXRQChr04:8209577..8213256 (- strand)	HanXRQr2_Chr04g0142321	Putative protein kinase RLK-Pelle-CrRLK1L-1 family	HanXRQChr04:8266400..8267304 (- strand)
HanXRQChr04	gene	8856647	8857083	+	HanXRQr2_Chr04g0142491	Putative small heat shock protein HSP20
HanXRQChr04	gene	8859823	8860883	-	HanXRQr2_Chr04g0142501	Hypothetical protein
HanXRQChr04	gene	8874922	8875499	-	HanXRQr2_Chr04g0142511	Hypothetical protein
HanXRQChr04	gene	8877476	8878997	-	HanXRQr2_Chr04g0142521	Hypothetical protein
HanXRQChr04	gene	8918927	8920006	+	HanXRQr2_Chr04g0142531	Putative RNA-directed DNA polymerase
HanXRQChr04	gene	8920828	8921630	+	HanXRQr2_Chr04g0142541	Putative RNA-directed DNA polymerase
HanXRQChr04	gene	8996833	8999227	+	HanXRQr2_Chr04g0142551	Putative acyl-CoA desaturase
HanXRQChr04	gene	9130932	9133371	+	HanXRQr2_Chr04g0142561	Putative acyl-CoA desaturase
HanXRQChr04	gene	9138335	9138731	+	HanXRQr2_Chr04g0142571	Putative ubiquitin-conjugating enzyme E2, ubiquitin-conjugating enzyme/RWD
HanXRQChr04	gene	9163287	9167722	+	HanXRQr2_Chr04g0142581	Putative ubiquitin-conjugating enzyme E2, ubiquitin-conjugating enzyme/RWD
HanXRQChr04	gene	9169246	9173597	+	HanXRQr2_Chr04g0142591	Hypothetical protein
HanXRQChr04	gene	9198801	9200039	+	HanXRQr2_Chr04g0142601	Putative RNA-directed DNA polymerase
HanXRQChr04	gene	9206248	9219653	-	HanXRQr2_Chr04g0142611	Putative ribonuclease H-like superfamily, PRO8NT domain, PROCN domain, PROCT domain, MPN
HanXRQChr04	gene	9209240	9210095	+	HanXRQr2_Chr04g0142621	Hypothetical protein
HanXRQChr04	gene	9219071	9219563	+	HanXRQr2_Chr04g0142631	Hypothetical protein
